# Supplementary material for: Transcriptome Analysis Reveals the Effect of PdhR in Plesiomonas shigelloides
Source: Int J Mol Sci. 2023 Sep 23;24(19):14473. doi: 10.3390/ijms241914473 (PMC10572922; doi:10.3390/ijms241914473)
Supplement: Supplementary file 1 [file ijms-24-14473-s001.zip]

Archive with 1 entries (1 files):
- ijms-2609506-supplementary.pdf
